# Supplementary material for: An enhanced national-scale urban tree canopy cover dataset for the United States
Source: Sci Data. 2025 Mar 24;12:490. doi: 10.1038/s41597-025-04816-0 (PMC11933301; doi:10.1038/s41597-025-04816-0)
Supplement: Supplementary file 2 — Supplemental File 1 [file 41597_2025_4816_MOESM2_ESM.xlsx]

## Sheet: Supplemental Table 1
Urban Area Name	R-Squared	Urban Area Sample Size	Native NLCD TCC Mean	Upscaled High Resolution TCC Mean	Enhanced TCC Mean	Native NLCD Error	Prediction Error	TCC Added	City LOOV CV Scores	RMSE Enhanced TCC	MAE Enhanced TCC	RMSE Native NLCD TCC	MAE Native NLCD TCC
Annapolis, Maryland (city)	0.63457	19286	25.0878	44.3	37.1223	-19.2122	-7.17766	12.0345	0.655468	21.3763	16.4175	29.9797	22.6187
Anne Arundel County, Maryland (Baltimore urban area)	0.729883	628132	40.3135	52.9395	52.1168	-12.626	-0.822652	11.8034	0.778359	19.9313	14.3215	25.3501	18.347
Austin, Texas (urban area)	0.718162	1400263	28.7191	40.9528	40.1835	-12.2337	-0.769364	11.4644	0.746049	19.095	14.0842	25.1942	18.0558
Avalon, California (urban area)	0.482204	3444	11.1458	25.94	25.4815	-14.7943	-0.458533	14.3357	0.409899	16.9455	12.9007	25.146	18.7632
Baltimore, Maryland (city)	0.664394	237442	12.4177	26.5434	25.3773	-14.1257	-1.16614	12.9596	0.708232	18.1819	12.8504	27.0831	17.372
Baltimore, Maryland (county, urban area)	0.709728	725711	29.2831	44.1122	44.3527	-14.8292	0.240485	15.0696	0.711863	20.1782	14.5946	28.7816	20.7016
Baltimore, Maryland (urban area)	0.729057	2038578	31.2566	45.8529	44.4394	-14.5963	-1.41347	13.1828	0.431382	20.4044	14.6135	27.5751	19.5077
Berkeley County, West Virginia (Hagerstown, Maryland urban area)	0.791602	193924	26.839	36.2132	37.3671	-9.37416	1.15394	10.5281	0.754034	17.5294	12.543	20.6501	13.4694
Birmingham, Alabama (urban area)	0.753592	1489575	48.2947	55.2007	54.5065	-6.90598	-0.694166	6.21181	0.522129	19.8008	13.7809	22.5632	15.0077
Boise, Idaho (city)	0.534927	185634	1.21066	16.8072	15.094	-15.5965	-1.7132	13.8833	0.703011	12.8943	8.92398	23.3358	15.6696
Boston, Massachusetts (city)	0.647945	134319	15.3325	26.6483	24.3438	-11.3158	-2.30448	9.01133	0.57824	17.5406	12.4207	22.5283	15.2274
Brownsville, Texas (urban area)	0.558583	239513	4.58193	17.4126	17.656	-12.8306	0.243439	13.0741	0.662399	15.9994	11.2125	22.9125	13.871
Burlington, Vermont (city)	0.593485	29309	29.7822	39.2691	39.8557	-9.48695	0.586559	10.0735	0.57905	21.9462	16.3795	27.1604	19.4548
Cambridge, Massachusetts (city)	0.497224	20891	10.5676	26.5945	21.2697	-16.0269	-5.32479	10.7021	0.643283	18.6104	13.2554	26.9317	19.2582
Charles Town-Ranson, West Virginia (Jefferson County urban area)	0.698067	51877	14.0614	22.9796	24.5486	-8.91816	1.56898	10.4871	0.287149	17.2432	12.1365	20.7824	12.0727
Chartlotte, North Carolina (Mecklenburg County urban area)	0.720014	1337447	41.5163	47.1198	46.6227	-5.60351	-0.497113	5.10639	0.460076	20.3993	14.7496	24.0199	15.7852
Chicago, Illinois-Indiana (urban area)	0.65471	7076878	9.90148	26.1233	24.7916	-16.2218	-1.33163	14.8901	0.65307	17.7246	12.5189	26.7663	17.8246
Cleveland, Ohio (urban area)	0.77338	2134338	25.1411	37.218	36.7034	-12.0769	-0.514571	11.5623	0.72397	17.5355	12.391	22.8105	15.9273
Cloverdale, California (urban area)	0.679922	9200	6.04565	26.7165	23.5839	-20.6708	-3.13258	17.5383	0.779662	17.152	12.6117	30.1145	21.1565
Denver, Colorado (city)	0.502941	239399	3.61973	14.7491	15.9459	-11.1294	1.19674	12.3261	0.633644	11.6805	8.47304	19.194	12.7353
Des Moines, Iowa (city)	0.706554	205534	11.3667	26.2157	27.0183	-14.849	0.802586	15.6516	0.681019	15.7822	11.221	24.4535	16.3684
Des Moines, Iowa (urban area)	0.719752	572820	8.59871	23.4706	21.2314	-14.8719	-2.2392	12.6327	0.630859	16.024	10.8045	25.2251	15.7936
Durham, North Carolina (city)	0.749386	277796	46.8487	50.6162	51.2128	-3.76752	0.596607	4.36413	0.648712	18.4785	13.0178	20.7845	13.7734
Durham, North Carolina (urban area)	0.76132	492882	53.9527	59.418	57.5802	-5.46536	-1.83781	3.62755	0.30249	18.9464	13.6925	21.0291	13.8133
Forestville, California (urban area)	0.736447	11641	23.4911	52.8669	48.1661	-29.3758	-4.7008	24.675	0.511343	18.5575	14.2705	37.0107	29.9328
Fresno, California (urban area)	0.465506	487116	2.49877	12.1871	12.0942	-9.68831	-0.0929195	9.59539	0.631491	12.7365	8.34889	18.3989	10.6096
Green Bay, Wisconsin (urban area)	0.737234	302175	16.2478	27.1957	27.6525	-10.9479	0.456743	11.4047	0.790092	17.0414	12.0317	22.5059	14.4785
Guerneville, California (urban area)	0.809185	12596	44.7412	64.8212	64.1663	-20.08	-0.654922	19.4251	0.326466	16.1164	11.6993	27.4411	22.1051
Harford County, Maryland (Aberdeen-Bel Air urban area)	0.770892	321624	33.7794	46.0406	46.0359	-12.2612	-0.00469273	12.2565	0.569749	18.9001	13.5118	24.7155	17.6196
Howard County, Maryland (Baltimore urban area)	0.710427	348303	36.2786	52.3426	50.3423	-16.064	-2.0003	14.0637	0.647622	21.0227	15.196	28.4703	20.8855
Kenton County, Kentucky (urban area)	0.804827	504959	24.4957	38.5881	39.3483	-14.0924	0.760236	14.8526	0.783684	16.899	12.162	23.3772	16.4988
Lake Los Angeles, California (urban area)	0.317817	18176	0.00275088	7.734	6.90664	-7.73125	-0.827353	6.90389	0.581688	9.07873	5.89071	13.3869	7.73125
Lancaster-Palmdale, California (urban area)	0.43789	328789	0.0688588	7.10451	6.84478	-7.03565	-0.259726	6.77592	0.69504	8.34117	5.15709	13.0378	7.05141
Los Angeles, California (urban area)	0.513834	3524026	4.08357	20.5814	18.9528	-16.4978	-1.62857	14.8692	0.757139	14.9284	10.8867	24.4391	17.0279
Memphis, Tennessee-Mississippi-Arkansas (urban area)	0.738869	1421219	28.087	34.8017	33.8613	-6.71461	-0.940308	5.7743	0.800315	18.8491	13.3111	22.1495	13.7704
Milwuakee, Wisconsin (urban area)	0.623926	1551488	17.2965	38.4498	35.8573	-21.1533	-2.59255	18.5608	0.777541	21.9501	16.0765	32.9261	23.172
Minneapolis-St. Paul, Minnesota-Wisconsin (urban area)	0.64454	2632567	17.2965	26.4422	25.4486	-9.14572	-0.993657	8.15207	0.745503	17.8313	12.6066	25.0258	16.7781
Montgomery County, Maryland (Washington, D.C. urban area)	0.689883	772925	17.2965	50.8941	47.4852	-33.5976	-3.40892	30.1887	0.361467	19.9528	14.7625	27.7229	21.1977
Nampa, Idaho (city)	0.330364	66371	17.2965	8.87774	10.8896	8.41878	2.01181	-6.40697	0.420264	10.3971	7.44991	15.023	8.73117
New Bedford, Massachusetts (urban area)	0.789954	160154	17.2965	41.7134	42.9831	-24.4168	1.26974	25.6866	0.770383	18.5292	12.7289	23.1675	15.8048
New Haven, Connecticut (urban area)	0.775682	874052	17.2965	57.1193	56.0418	-39.8228	-1.07753	38.7452	0.756457	17.8399	12.6352	22.4113	16.9566
New York, New York (city) (EPA)	0.643165	963753	17.2965	18.9548	18.346	-1.65832	-0.608863	1.04946	0.807585	14.8443	10.2757	20.6232	13.0525
New York, New York (city) (UVM)	0.629363	823497	17.2965	20.5656	19.7396	-3.26913	-0.826061	2.44306	0.775066	15.3515	10.9903	21.5228	14.2485
Patterson, New York (city)	0.66472	51195	17.2965	24.3034	23.9642	-7.00685	-0.339163	6.66768	0.56407	17.2248	12.5837	22.7793	14.7166
Petalima, California (urban area)	0.415951	59975	17.2965	18.3385	17.705	-1.042	-0.633506	0.408494	0.674919	15.4141	11.3874	23.2538	15.8102
Philadelphia, Pennsylvania (city)	0.730788	406134	17.2965	18.612	20.9443	-1.31552	2.33223	3.64775	0.761303	14.5548	9.70011	18.8293	11.1755
Philadelphia, Pennsylvania-New Jersey-Delaware-Maryland (urban area)	0.720292	5552028	17.2965	42.0245	40.4768	-24.7279	-1.54764	23.1803	0.66401	19.8823	14.2952	28.2619	20.1094
Phoenix, Arizona (urban area)	0.293205	3126364	17.2965	8.28615	8.08568	9.01038	-0.200469	-9.21084	0.75818	9.25347	6.2484	13.6949	8.2616
Pittsburgh, Pennsylvania (city)	0.766271	166264	17.2965	39.5291	36.6628	-22.2326	-2.86629	19.3663	0.464237	17.8438	12.7854	25.5707	18.627
Pittsburgh, Pennsylvania (urban area)	0.780836	1623478	17.2965	51.6942	50.9025	-34.3977	-0.7917	33.606	0.727754	18.5934	13.0223	26.8582	20.2247
Poolesville, Maryland (Montgomery County urban area)	0.615957	7597	17.2965	36.1374	39.3806	-18.8409	3.2432	22.0841	0.646341	22.0883	15.7465	27.5116	18.7503
Portland, Maine (urban area)	0.814213	336985	17.2965	51.9129	51.5218	-34.6164	-0.391113	34.2253	0.500448	17.316	11.9322	24.9057	18.049
Portland, Oregon (urban area)	0.752789	1494371	17.2965	26.7336	26.4141	-9.43704	-0.319488	9.11755	0.722278	15.3257	10.7192	21.6684	14.7605
Salt Lake City, Utah (urban area)	0.501478	795401	17.2965	14.1	13.4029	3.19651	-0.697149	-3.89366	0.631445	13.0226	8.65599	20.8656	12.8105
San Diego, California (city)	0.459574	2034511	17.2965	15.3874	14.7547	1.90912	-0.632717	-2.54183	0.722611	13.7914	9.53392	19.9411	12.8905
San Jose, California (city)	0.4439	422623	17.2965	15.2606	15.3024	2.03597	0.0418956	-1.99407	0.697804	13.314	9.50095	20.4205	13.7805
Santa Clarita, California (urban area)	0.372264	217859	17.2965	14.3682	13.6137	2.92832	-0.754535	-3.68286	0.700352	14.0906	9.9089	19.4887	12.4021
Santa Rosa, California (urban area)	0.629589	276247	17.2965	26.9017	25.2625	-9.6052	-1.63924	7.96596	0.717278	16.6189	12.2209	29.1655	21.1866
Seattle, Washington (city)	0.639102	168180	17.2965	27.7939	24.3681	-10.4974	-3.42578	7.07161	0.528444	15.9104	11.6074	25.5938	18.9813
Shady Side-Deale, Maryland (urban area)	0.571602	25684	17.2965	60.5512	60.6136	-43.2547	0.0624059	43.3171	0.795074	24.6967	17.6185	34.5483	25.6967
Shannondale, West Virginia (Jefferson County urban area)	0.432725	7093	17.2965	84.5107	86.0752	-67.2142	1.5645	68.7787	0.401003	15.1471	10.5068	18.2994	13.6027
Sonoma, California (urban area)	0.599771	34169	17.2965	30.5289	26.881	-13.2323	-3.64781	9.58453	0.737596	18.4852	13.7741	33.054	24.4521
St. Louis, Missouri-Illinois (urban area)	0.749479	2647250	17.2965	35.8634	34.5587	-18.5669	-1.30477	17.2621	0.680769	18.168	12.804	27.9422	19.5866
Syracuse, New York (city)	0.707976	87378	17.2965	27.4288	29.5946	-10.1323	2.16582	12.2981	0.611634	15.3865	11.6041	18.7311	12.9993
Tampa-St. Petersburg, Florida (urban area)	0.612973	2954295	17.2965	42.5785	40.9224	-25.2819	-1.65606	23.6259	0.606832	21.4337	16.0429	33.4796	25.0902
Virginia Beach, Virginia (city)	0.722998	412659	17.2965	33.1721	35.8522	-15.8756	2.68005	18.5557	0.727595	18.9645	14.0306	23.5538	15.7272
Virginia Beach, Virginia (urban area)	0.66419	1577608	17.2965	38.7349	36.374	-21.4384	-2.36098	19.0774	0.723734	21.0522	15.3192	30.059	20.9666
Washington, D.C. (city)	0.716147	195753	17.2965	34.6208	28.5003	-17.3243	-6.12057	11.2037	0.696358	19.1376	13.3245	28.3393	19.9296
Washington, D.C.-Virginia-Maryland (urban area)	0.678425	3844803	17.2965	45.3281	44.4826	-28.0315	-0.845476	27.1861	0.7039	21.3321	15.7144	27.5537	19.7421
Wicomico County, Maryland (Salisbury urban area)	0.671976	142942	17.2965	34.9474	36.3189	-17.6508	1.37158	19.0224	0.501671	22.0025	15.6852	28.3394	18.2354
Williamsburg, Virginia (urban area)	0.67092	158614	17.2965	62.3343	58.5593	-45.0378	-3.77505	41.2627	0.455051	21.8732	15.7274	31.0806	23.3195

## Sheet: Legend
Column Names	Description
Urban Area Name	The names given to each urban area that reflect the original data coverage and current data extents
R-Squared	Coefficient of determination (R-squared) score for each urban area prediction
Urban Area Sample Size	Sample size for each urban area (count of 30-m grid cells)
Native NLCD TCC Mean	Mean tree canopy cover (TCC) (%) for native National Land Cover Database (NLCD) data
Upscaled High Resolution TCC Mean	Mean tree canopy cover (TCC) (%) for upscaled high-resolution data
Enhanced TCC Mean	Mean tree canopy cover (TCC) (%) for enhanced predicted tree canopy data
Native NLCD Error	Native NLCD error compared to upscaled high-resolution tree canopy cover
Prediction Error	Prediction error
TCC Added	Quantity of tree canopy added (%)
City LOOV CV Scores	R-squared score for city-level leave-one-out cross validations
RMSE EnhancedTCC	Root mean squared error of the enhanced tree canopy cover compared to the upscaled high-resolution tree canopy cover
MAE Enhanced TCC	Mean absolute error of the enhanced tree canopy cover compared to the upscaled high-resolution tree canopy cover
RMSE Native NLCD TCC	Root mean squared error of the native NLCD tree canopy cover compared to the upscaled high-resolution tree canopy cover
MAE Native NLCD TCC	Mean absolute error of the native NLCD tree canopy cover compared to the upscaled high-resolution tree canopy cover
